# Supplementary material for: Influenza B virus infection alters the regenerative potential of murine alveolar type 2 pneumocytes
Source: mBio. 2024 Dec 31;16(2):e02743-24. doi: 10.1128/mbio.02743-24 (PMC11796384; doi:10.1128/mbio.02743-24)
Supplement: Table S1 — Gene ontology analysis performed. [file mbio.02743-24-s0002.xlsx]

## Sheet: Fig2D.Upregulated_Bystanders
Analysis Type:	PANTHER Overrepresentation Test (Released 20240226)
Annotation Version and Release Date:	GO Ontology database DOI: 10.5281/zenodo.10536401 Released 2024-01-17
Analyzed List:	upload_1 (Mus musculus)
Reference List:	Mus musculus (all genes in database)
Test Type:	FISHER
Correction:	FDR
GO biological process complete	Mus musculus - REFLIST (21836)	upload_1 (16)	upload_1 (expected)	upload_1 (over/under)	upload_1 (fold Enrichment)	upload_1 (raw P-value)	upload_1 (FDR)
response to biotic stimulus (GO:0009607)	1447	11	1.06	+	10.37	3.34e-10	1.72e-06
response to external biotic stimulus (GO:0043207)	1405	11	1.03	+	10.68	2.44e-10	1.88e-06
biological process involved in interspecies interaction between organisms (GO:0044419)	1541	11	1.13	+	9.74	6.56e-10	2.52e-06
response to other organism (GO:0051707)	1403	11	1.03	+	10.7	2.4e-10	3.7e-06
response to virus (GO:0009615)	327	7	0.24	+	29.21	1.61e-09	4.97e-06
negative regulation of viral process (GO:0048525)	115	5	0.08	+	59.34	1.55e-08	3.97e-05
defense response to virus (GO:0051607)	263	6	0.19	+	31.13	2.09e-08	4.59e-05
response to external stimulus (GO:0009605)	2239	11	1.64	+	6.7	3.45e-08	6.63e-05
regulation of viral life cycle (GO:1903900)	152	5	0.11	+	44.89	6.28e-08	0.000107
response to organic substance (GO:0010033)	2492	11	1.83	+	6.02	1.06e-07	0.000148
defense response to symbiont (GO:0140546)	928	8	0.68	+	11.77	9.81e-08	0.000151
negative regulation of viral genome replication (GO:0045071)	66	4	0.05	+	82.71	1.35e-07	0.000173
regulation of viral process (GO:0050792)	180	5	0.13	+	37.91	1.46e-07	0.000173
defense response to other organism (GO:0098542)	1069	8	0.78	+	10.21	2.91e-07	0.00032
regulation of viral genome replication (GO:0045069)	94	4	0.07	+	58.07	5.63e-07	0.000578
response to chemical (GO:0042221)	3868	12	2.83	+	4.23	8.41e-07	0.00081
response to cytokine (GO:0034097)	834	7	0.61	+	11.45	9.78e-07	0.000886
negative regulation of viral life cycle (GO:1903901)	38	3	0.03	+	> 100	2.68e-06	0.00229
defense response (GO:0006952)	1466	8	1.07	+	7.45	3.2e-06	0.00259
response to type I interferon (GO:0034340)	41	3	0.03	+	99.86	3.38e-06	0.0026
acetylcholine receptor signaling pathway (GO:0095500)	53	3	0.04	+	77.25	7.39e-06	0.00542
cellular response to acetylcholine (GO:1905145)	55	3	0.04	+	74.44	8.27e-06	0.00579
innate immune response (GO:0045087)	744	6	0.55	+	11.01	9.16e-06	0.00613
response to acetylcholine (GO:1905144)	58	3	0.04	+	70.59	9.72e-06	0.00623
T cell mediated cytotoxicity directed against tumor cell target (GO:0002419)	8	2	0.01	+	> 100	1.41e-05	0.00832
T cell mediated immune response to tumor cell (GO:0002424)	8	2	0.01	+	> 100	1.41e-05	0.00866
postsynaptic signal transduction (GO:0098926)	68	3	0.05	+	60.21	1.57e-05	0.00896
antigen processing and presentation of endogenous peptide antigen via MHC class I via ER pathway, TAP-dependent (GO:0002485)	9	2	0.01	+	> 100	1.81e-05	0.00959
response to interferon-beta (GO:0035456)	71	3	0.05	+	57.67	1.79e-05	0.00984
regulation of cytokine production (GO:0001817)	854	6	0.63	+	9.59	2.01e-05	0.0103
regulation of memory T cell activation (GO:2000567)	10	2	0.01	+	> 100	2.26e-05	0.0109
positive regulation of memory T cell activation (GO:2000568)	10	2	0.01	+	> 100	2.26e-05	0.0112
immune response to tumor cell (GO:0002418)	11	2	0.01	+	> 100	2.76e-05	0.0129
MHC class I protein complex assembly (GO:0002397)	13	2	0.01	+	> 100	3.91e-05	0.0167
peptide antigen assembly with MHC class I protein complex (GO:0002502)	13	2	0.01	+	> 100	3.91e-05	0.0172
positive regulation of type II interferon production (GO:0032729)	92	3	0.07	+	44.5	3.9e-05	0.0176
negative regulation of leukocyte mediated immunity (GO:0002704)	98	3	0.07	+	41.78	4.71e-05	0.0196
antigen processing and presentation of exogenous peptide antigen via MHC class I (GO:0042590)	15	2	0.01	+	> 100	5.26e-05	0.0213
immune response (GO:0006955)	1689	7	1.24	+	5.66	0.0001	0.0396
response to stimulus (GO:0050896)	8739	14	6.4	+	2.19	0.000127	0.0425
regulation of antibody-dependent cellular cytotoxicity (GO:0001813)	23	2	0.02	+	> 100	0.000126	0.0432
regulation of TRAIL production (GO:0032679)	24	2	0.02	+	> 100	0.000138	0.0432
negative regulation of innate immune response (GO:0045824)	135	3	0.1	+	30.33	0.000122	0.0437
positive regulation of TRAIL production (GO:0032759)	24	2	0.02	+	> 100	0.000138	0.0441
positive regulation of antibody-dependent cellular cytotoxicity (GO:0001815)	23	2	0.02	+	> 100	0.000126	0.0442
response to type II interferon (GO:0034341)	135	3	0.1	+	30.33	0.000122	0.0447
regulation of type I interferon production (GO:0032479)	134	3	0.1	+	30.55	0.000119	0.0448
regulation of type II interferon production (GO:0032649)	133	3	0.1	+	30.78	0.000117	0.0449
natural killer cell tolerance induction (GO:0002519)	24	2	0.02	+	> 100	0.000138	0.0451
positive regulation of CD8-positive, alpha-beta T cell proliferation (GO:2000566)	25	2	0.02	+	> 100	0.00015	0.0451
response to tumor cell (GO:0002347)	25	2	0.02	+	> 100	0.00015	0.046
detection of bacterium (GO:0016045)	26	2	0.02	+	> 100	0.000162	0.047
regulation of cytokine production involved in immune response (GO:0002718)	150	3	0.11	+	27.29	0.000167	0.0475
antigen processing and presentation of exogenous peptide antigen via MHC class Ib (GO:0002477)	26	2	0.02	+	> 100	0.000162	0.0479
MHC protein complex assembly (GO:0002396)	27	2	0.02	+	> 100	0.000175	0.0481
peptide antigen assembly with MHC protein complex (GO:0002501)	27	2	0.02	+	> 100	0.000175	0.0489
negative regulation of response to biotic stimulus (GO:0002832)	164	3	0.12	+	24.96	0.000217	0.0498
negative regulation of immune effector process (GO:0002698)	165	3	0.12	+	24.81	0.000221	0.05
response to bacterium (GO:0009617)	788	5	0.58	+	8.66	0.000189	0.0503
regulation of natural killer cell cytokine production (GO:0002727)	30	2	0.02	+	90.98	0.000216	0.0505
T cell mediated cytotoxicity (GO:0001913)	28	2	0.02	+	97.48	0.000188	0.0508
regulation of type II hypersensitivity (GO:0002892)	30	2	0.02	+	90.98	0.000216	0.0512
positive regulation of natural killer cell cytokine production (GO:0002729)	29	2	0.02	+	94.12	0.000202	0.0518
positive regulation of type II hypersensitivity (GO:0002894)	30	2	0.02	+	90.98	0.000216	0.052
detection of other organism (GO:0098543)	29	2	0.02	+	94.12	0.000202	0.0527
regulation of CD8-positive, alpha-beta T cell proliferation (GO:2000564)	30	2	0.02	+	90.98	0.000216	0.0529
regulation of type IIa hypersensitivity (GO:0001796)	30	2	0.02	+	90.98	0.000216	0.0537
positive regulation of type IIa hypersensitivity (GO:0001798)	30	2	0.02	+	90.98	0.000216	0.0546

## Sheet: Fig2E.Upregulated_Infected
Analysis Type:	PANTHER Overrepresentation Test (Released 20240226)
Annotation Version and Release Date:	GO Ontology database DOI: 10.5281/zenodo.10536401 Released 2024-01-17
Analyzed List:	upload_1 (Mus musculus)
Reference List:	Mus musculus (all genes in database)
Test Type:	FISHER
Correction:	FDR
GO biological process complete	Mus musculus - REFLIST (21836)	upload_1 (17)	upload_1 (expected)	upload_1 (over/under)	upload_1 (fold Enrichment)	upload_1 (raw P-value)	upload_1 (FDR)
response to external biotic stimulus (GO:0043207)	1405	14	1.09	+	12.8	1.11e-14	8.54e-11
response to biotic stimulus (GO:0009607)	1447	14	1.13	+	12.43	1.67e-14	8.57e-11
biological process involved in interspecies interaction between organisms (GO:0044419)	1541	14	1.2	+	11.67	3.99e-14	1.54e-10
response to other organism (GO:0051707)	1403	14	1.09	+	12.82	1.09e-14	1.68e-10
response to virus (GO:0009615)	327	9	0.25	+	35.35	7.43e-13	2.29e-09
defense response to symbiont (GO:0140546)	928	11	0.72	+	15.23	7.55e-12	1.66e-08
defense response to virus (GO:0051607)	263	8	0.2	+	39.07	8.81e-12	1.7e-08
response to external stimulus (GO:0009605)	2239	14	1.74	+	8.03	6.9e-12	1.77e-08
defense response to other organism (GO:0098542)	1069	11	0.83	+	13.22	3.47e-11	5.94e-08
innate immune response (GO:0045087)	744	9	0.58	+	15.54	1.12e-09	1.57e-06
defense response (GO:0006952)	1466	11	1.14	+	9.64	1.02e-09	1.57e-06
negative regulation of viral process (GO:0048525)	115	5	0.09	+	55.85	2.18e-08	2.8e-05
response to bacterium (GO:0009617)	788	8	0.61	+	13.04	5.05e-08	5.99e-05
regulation of viral life cycle (GO:1903900)	152	5	0.12	+	42.25	8.85e-08	9.08e-05
immune response (GO:0006955)	1689	10	1.31	+	7.6	8.76e-08	9.64e-05
negative regulation of viral genome replication (GO:0045071)	66	4	0.05	+	77.85	1.76e-07	0.000169
regulation of viral process (GO:0050792)	180	5	0.14	+	35.68	2.06e-07	0.000186
response to interferon-beta (GO:0035456)	71	4	0.06	+	72.36	2.37e-07	0.000202
regulation of viral genome replication (GO:0045069)	94	4	0.07	+	54.66	7.34e-07	0.000595
regulation of innate immune response (GO:0045088)	481	6	0.37	+	16.02	1.12e-06	0.000858
response to cytokine (GO:0034097)	834	7	0.65	+	10.78	1.61e-06	0.00118
positive regulation of T cell cytokine production (GO:0002726)	34	3	0.03	+	> 100	2.31e-06	0.00162
immune system process (GO:0002376)	2453	10	1.91	+	5.24	2.9e-06	0.00194
response to organic substance (GO:0010033)	2492	10	1.94	+	5.15	3.35e-06	0.00206
regulation of response to biotic stimulus (GO:0002831)	578	6	0.45	+	13.33	3.23e-06	0.00208
positive regulation of innate immune response (GO:0045089)	325	5	0.25	+	19.76	3.78e-06	0.00224
response to stress (GO:0006950)	3300	11	2.57	+	4.28	4.71e-06	0.00259
response to stimulus (GO:0050896)	8739	16	6.8	+	2.35	4.56e-06	0.0026
regulation of T cell cytokine production (GO:0002724)	45	3	0.04	+	85.63	5.45e-06	0.00289
positive regulation of response to biotic stimulus (GO:0002833)	353	5	0.27	+	18.19	5.66e-06	0.0029
T cell mediated cytotoxicity directed against tumor cell target (GO:0002419)	8	2	0.01	+	> 100	1.59e-05	0.00766
T cell mediated immune response to tumor cell (GO:0002424)	8	2	0.01	+	> 100	1.59e-05	0.00791
positive regulation of defense response (GO:0031349)	463	5	0.36	+	13.87	2.1e-05	0.00952
antigen processing and presentation of endogenous peptide antigen via MHC class I via ER pathway, TAP-dependent (GO:0002485)	9	2	0.01	+	> 100	2.05e-05	0.00955
response to chemical (GO:0042221)	3868	11	3.01	+	3.65	2.29e-05	0.0101
regulation of memory T cell activation (GO:2000567)	10	2	0.01	+	> 100	2.56e-05	0.0106
positive regulation of memory T cell activation (GO:2000568)	10	2	0.01	+	> 100	2.56e-05	0.0109
regulation of defense response (GO:0031347)	849	6	0.66	+	9.08	2.91e-05	0.0118
regulation of cytokine production (GO:0001817)	854	6	0.66	+	9.02	3e-05	0.0119
immune response to tumor cell (GO:0002418)	11	2	0.01	+	> 100	3.12e-05	0.012
MHC class I protein complex assembly (GO:0002397)	13	2	0.01	+	> 100	4.43e-05	0.0162
positive regulation of T cell mediated immunity (GO:0002711)	92	3	0.07	+	41.88	4.72e-05	0.0165
peptide antigen assembly with MHC class I protein complex (GO:0002502)	13	2	0.01	+	> 100	4.43e-05	0.0166
positive regulation of type II interferon production (GO:0032729)	92	3	0.07	+	41.88	4.72e-05	0.0169
regulation of immune response (GO:0050776)	968	6	0.75	+	7.96	6.07e-05	0.0203
antigen processing and presentation of exogenous peptide antigen via MHC class I (GO:0042590)	15	2	0.01	+	> 100	5.95e-05	0.0204
positive regulation of response to external stimulus (GO:0032103)	606	5	0.47	+	10.6	7.6e-05	0.0249
positive regulation of cytokine production involved in immune response (GO:0002720)	109	3	0.08	+	35.35	7.82e-05	0.0251
regulation of T cell mediated immunity (GO:0002709)	120	3	0.09	+	32.11	0.000104	0.0327
regulation of antibody-dependent cellular cytotoxicity (GO:0001813)	23	2	0.02	+	> 100	0.000143	0.0415
negative regulation of innate immune response (GO:0045824)	135	3	0.11	+	28.54	0.000147	0.0421
regulation of TRAIL production (GO:0032679)	24	2	0.02	+	> 100	0.000156	0.0421
positive regulation of immune response (GO:0050778)	687	5	0.53	+	9.35	0.000137	0.0423
positive regulation of antibody-dependent cellular cytotoxicity (GO:0001815)	23	2	0.02	+	> 100	0.000143	0.0423
regulation of type II interferon production (GO:0032649)	133	3	0.1	+	28.97	0.000141	0.0426
positive regulation of TRAIL production (GO:0032759)	24	2	0.02	+	> 100	0.000156	0.0429
natural killer cell tolerance induction (GO:0002519)	24	2	0.02	+	> 100	0.000156	0.0436
detection of bacterium (GO:0016045)	26	2	0.02	+	98.81	0.000183	0.0441
positive regulation of CD8-positive, alpha-beta T cell proliferation (GO:2000566)	25	2	0.02	+	> 100	0.000169	0.0442
cellular response to cytokine stimulus (GO:0071345)	727	5	0.57	+	8.83	0.000179	0.0444
regulation of response to external stimulus (GO:0032101)	1171	6	0.91	+	6.58	0.000174	0.0447
antigen processing and presentation of exogenous peptide antigen via MHC class Ib (GO:0002477)	26	2	0.02	+	98.81	0.000183	0.0448
response to tumor cell (GO:0002347)	25	2	0.02	+	> 100	0.000169	0.045
alpha-beta T cell activation (GO:0046631)	144	3	0.11	+	26.76	0.000178	0.045
MHC protein complex assembly (GO:0002396)	27	2	0.02	+	95.15	0.000198	0.0455
regulation of cytokine production involved in immune response (GO:0002718)	150	3	0.12	+	25.69	0.000201	0.0456
activation of immune response (GO:0002253)	387	4	0.3	+	13.28	0.000193	0.0456
peptide antigen assembly with MHC protein complex (GO:0002501)	27	2	0.02	+	95.15	0.000198	0.0462
T cell mediated cytotoxicity (GO:0001913)	28	2	0.02	+	91.75	0.000213	0.0475
regulation of natural killer cell cytokine production (GO:0002727)	30	2	0.02	+	85.63	0.000245	0.0484
regulation of type II hypersensitivity (GO:0002892)	30	2	0.02	+	85.63	0.000245	0.049
defense response to bacterium (GO:0042742)	405	4	0.32	+	12.69	0.000229	0.049
negative regulation of response to biotic stimulus (GO:0002832)	164	3	0.13	+	23.5	0.000262	0.0492
positive regulation of lymphocyte mediated immunity (GO:0002708)	165	3	0.13	+	23.35	0.000267	0.0494
positive regulation of natural killer cell cytokine production (GO:0002729)	29	2	0.02	+	88.58	0.000229	0.0496
positive regulation of type II hypersensitivity (GO:0002894)	30	2	0.02	+	85.63	0.000245	0.0496
positive regulation of production of molecular mediator of immune response (GO:0002702)	166	3	0.13	+	23.21	0.000271	0.0497
positive regulation of inflammatory response (GO:0050729)	164	3	0.13	+	23.5	0.000262	0.0498
response to interferon-alpha (GO:0035455)	32	2	0.02	+	80.28	0.000279	0.05
positive regulation of adaptive immune response based on somatic recombination of immune receptors built from immunoglobulin superfamily domains (GO:0002824)	163	3	0.13	+	23.64	0.000257	0.0501
regulation of CD8-positive, alpha-beta T cell proliferation (GO:2000564)	30	2	0.02	+	85.63	0.000245	0.0503
detection of other organism (GO:0098543)	29	2	0.02	+	88.58	0.000229	0.0503
positive regulation of CD8-positive, alpha-beta T cell activation (GO:2001187)	31	2	0.02	+	82.87	0.000262	0.0504
positive regulation of natural killer cell proliferation (GO:0032819)	32	2	0.02	+	80.28	0.000279	0.0506
regulation of type IIa hypersensitivity (GO:0001796)	30	2	0.02	+	85.63	0.000245	0.051
positive regulation of type IIa hypersensitivity (GO:0001798)	30	2	0.02	+	85.63	0.000245	0.0517

## Sheet: Fig3C.AT2-1_AT2-2
Analysis Type:		PANTHER Overrepresentation Test (Released 20240226)
Annotation Version and Release Date:		GO Ontology database DOI: 10.5281/zenodo.10536401 Released 2024-01-17
Analyzed List:		upload_1 (Mus musculus)
Reference List:		Mus musculus (all genes in database)
Test Type:		FISHER
Correction:		FDR
GO biological process complete	upload_1 (fold Enrichment)	Mus musculus - REFLIST (21836)	upload_1 (21)	upload_1 (expected)	upload_1 (over/under)	upload_1 (raw P-value)	upload_1 (FDR)
cell cycle (GO:0007049)	12.13	1286	15	1.24	+	1.28e-14	1.96e-10
chromosome segregation (GO:0007059)	28.36	330	9	0.32	+	9.24e-12	7.12e-08
nuclear chromosome segregation (GO:0098813)	35.7	233	8	0.22	+	2.69e-11	1.38e-07
cell cycle process (GO:0022402)	13.16	869	11	0.84	+	9.12e-11	2.81e-07
mitotic nuclear division (GO:0140014)	46.66	156	7	0.15	+	8.87e-11	3.41e-07
nuclear division (GO:0000280)	25.83	322	8	0.31	+	3.53e-10	9.06e-07
organelle fission (GO:0048285)	23.84	349	8	0.34	+	6.67e-10	1.47e-06
mitotic sister chromatid segregation (GO:0000070)	47.62	131	6	0.13	+	2.09e-09	4.03e-06
sister chromatid segregation (GO:0000819)	46.21	135	6	0.13	+	2.51e-09	4.29e-06
mitotic cell cycle process (GO:1903047)	16.98	490	8	0.47	+	9.56e-09	1.47e-05
cell division (GO:0051301)	16.28	511	8	0.49	+	1.33e-08	1.86e-05
regulation of cell cycle (GO:0051726)	9.69	1073	10	1.03	+	1.69e-08	2.17e-05
mitotic cell cycle (GO:0000278)	15.02	554	8	0.53	+	2.48e-08	2.94e-05
regulation of cell cycle process (GO:0010564)	11.18	744	8	0.72	+	2.4e-07	0.000264
spindle organization (GO:0007051)	32.49	160	5	0.15	+	3.67e-07	0.000377
spindle assembly (GO:0051225)	43.78	95	4	0.09	+	1.9e-06	0.00183
chromosome organization (GO:0051276)	14.41	433	6	0.42	+	2.48e-06	0.00224
microtubule-based process (GO:0007017)	8.62	844	7	0.81	+	9.09e-06	0.00777
microtubule cytoskeleton organization (GO:0000226)	11.28	553	6	0.53	+	1.01e-05	0.00816
non-membrane-bounded organelle assembly (GO:0140694)	15.57	334	5	0.32	+	1.35e-05	0.0104
mitotic metaphase chromosome alignment (GO:0007080)	62.39	50	3	0.05	+	1.46e-05	0.0107
metaphase chromosome alignment (GO:0051310)	39.99	78	3	0.08	+	5.57e-05	0.039
meiotic spindle assembly (GO:0090306)	> 100	13	2	0.01	+	6.83e-05	0.0457

## Sheet: Fig4J.Passaged_Survivors
Analysis Type:	PANTHER Overrepresentation Test (Released 20240807)
Annotation Version and Release Date:	GO Ontology database DOI: 10.5281/zenodo.12173881 Released 2024-06-17
Analyzed List:	upload_1 (Mus musculus)
Reference List:	Mus musculus (all genes in database)
Test Type:	FISHER
Correction:	FDR
GO biological process complete	Mus musculus - REFLIST (21836)	upload_1 (89)	upload_1 (expected)	upload_1 (over/under)	upload_1 (fold Enrichment)	upload_1 (raw P-value)	upload_1 (FDR)
tissue development (GO:0009888)	1861	29	7.59	+	3.82	1.12e-10	1.71e-06
anatomical structure development (GO:0048856)	5523	47	22.51	+	2.09	2.74e-08	0.00014
animal organ development (GO:0048513)	2969	33	12.1	+	2.73	2.33e-08	0.000179
secondary palate development (GO:0062009)	27	5	0.11	+	45.43	7.55e-08	0.000231
epithelium development (GO:0060429)	1213	20	4.94	+	4.05	6.76e-08	0.000259
system development (GO:0048731)	3529	35	14.38	+	2.43	1.31e-07	0.000335
developmental process (GO:0032502)	5896	47	24.03	+	1.96	2.48e-07	0.000543
animal organ morphogenesis (GO:0009887)	1079	18	4.4	+	4.09	2.91e-07	0.000556
anatomical structure morphogenesis (GO:0009653)	2351	27	9.58	+	2.82	3.83e-07	0.000652
multicellular organism development (GO:0007275)	4327	38	17.64	+	2.15	7.62e-07	0.00117
cell-substrate adhesion (GO:0031589)	184	8	0.75	+	10.67	8.61e-07	0.0012
extracellular structure organization (GO:0043062)	281	9	1.15	+	7.86	2.2e-06	0.00241
external encapsulating structure organization (GO:0045229)	280	9	1.14	+	7.89	2.14e-06	0.00252
extracellular matrix organization (GO:0030198)	279	9	1.14	+	7.91	2.08e-06	0.00265
nervous system development (GO:0007399)	2121	24	8.64	+	2.78	2.72e-06	0.00278
regulation of cell differentiation (GO:0045595)	1689	21	6.88	+	3.05	3.13e-06	0.003
cell junction organization (GO:0034330)	585	12	2.38	+	5.03	4.43e-06	0.00323
regulation of developmental process (GO:0050793)	2645	27	10.78	+	2.5	3.84e-06	0.00327
cellular developmental process (GO:0048869)	3869	34	15.77	+	2.16	4.4e-06	0.00337
roof of mouth development (GO:0060021)	102	6	0.42	+	14.43	3.8e-06	0.00343
cell differentiation (GO:0030154)	3868	34	15.77	+	2.16	4.38e-06	0.00353
cellular component organization (GO:0016043)	5525	42	22.52	+	1.87	7.6e-06	0.00529
basement membrane organization (GO:0071711)	34	4	0.14	+	28.86	1.09e-05	0.00695
tube development (GO:0035295)	1002	15	4.08	+	3.67	1.2e-05	0.00706
morphogenesis of an epithelium (GO:0002009)	532	11	2.17	+	5.07	1.06e-05	0.00708
tissue morphogenesis (GO:0048729)	644	12	2.62	+	4.57	1.17e-05	0.00715
regulation of multicellular organismal development (GO:2000026)	1590	19	6.48	+	2.93	1.79e-05	0.00944
cell adhesion (GO:0007155)	907	14	3.7	+	3.79	1.73e-05	0.00946
cell-matrix adhesion (GO:0007160)	132	6	0.54	+	11.15	1.68e-05	0.00952
epithelial tube morphogenesis (GO:0060562)	368	9	1.5	+	6	1.93e-05	0.00985
regulation of intracellular signal transduction (GO:1902531)	1916	21	7.81	+	2.69	2.18e-05	0.0108
regulation of nervous system development (GO:0051960)	584	11	2.38	+	4.62	2.52e-05	0.0117
regulation of neurogenesis (GO:0050767)	478	10	1.95	+	5.13	2.49e-05	0.0119
cellular component organization or biogenesis (GO:0071840)	5738	42	23.39	+	1.8	2.8e-05	0.0123
regulation of cellular component biogenesis (GO:0044087)	1075	15	4.38	+	3.42	2.73e-05	0.0123
embryonic skeletal system development (GO:0048706)	148	6	0.6	+	9.95	3.2e-05	0.0136
gliogenesis (GO:0042063)	309	8	1.26	+	6.35	3.84e-05	0.0159
L-amino acid biosynthetic process (GO:0170034)	50	4	0.2	+	19.63	5.15e-05	0.0197
proteinogenic amino acid biosynthetic process (GO:0170038)	50	4	0.2	+	19.63	5.15e-05	0.0202
regulation of gastrulation (GO:0010470)	18	3	0.07	+	40.89	5.11e-05	0.0206
tube morphogenesis (GO:0035239)	759	12	3.09	+	3.88	5.82e-05	0.0218
embryonic morphogenesis (GO:0048598)	643	11	2.62	+	4.2	6.03e-05	0.022
cell development (GO:0048468)	2530	24	10.31	+	2.33	7e-05	0.0244
cell morphogenesis (GO:0000902)	773	12	3.15	+	3.81	6.94e-05	0.0247
alpha-amino acid biosynthetic process (GO:1901607)	55	4	0.22	+	17.84	7.5e-05	0.0255
skeletal system morphogenesis (GO:0048705)	256	7	1.04	+	6.71	8.53e-05	0.0272
embryonic skeletal system morphogenesis (GO:0048704)	109	5	0.44	+	11.25	8.41e-05	0.0274
cartilage condensation (GO:0001502)	21	3	0.09	+	35.05	8.25e-05	0.0275
regulation of anatomical structure morphogenesis (GO:0022603)	925	13	3.77	+	3.45	9.26e-05	0.0289
collagen fibril organization (GO:0030199)	59	4	0.24	+	16.63	9.89e-05	0.0303
cell aggregation (GO:0098743)	23	3	0.09	+	32	0.000109	0.0328
positive regulation of developmental process (GO:0051094)	1517	17	6.18	+	2.75	0.000118	0.0347
regulation of synapse assembly (GO:0051963)	189	6	0.77	+	7.79	0.000124	0.036
regulation of cell development (GO:0060284)	959	13	3.91	+	3.33	0.000133	0.0376
amino acid biosynthetic process (GO:0008652)	64	4	0.26	+	15.33	0.000136	0.0379
regulation of cellular response to hypoxia (GO:1900037)	25	3	0.1	+	29.44	0.000141	0.0386
cell migration (GO:0016477)	967	13	3.94	+	3.3	0.000144	0.0387
negative regulation of oxidative stress-induced intrinsic apoptotic signaling pathway (GO:1902176)	26	3	0.11	+	28.31	0.000159	0.042
cellular process (GO:0009987)	15353	78	62.58	+	1.25	0.000165	0.0429
regulation of cell junction assembly (GO:1901888)	289	7	1.18	+	5.94	0.000181	0.0432
heart development (GO:0007507)	605	10	2.47	+	4.06	0.000176	0.0435
multicellular organismal process (GO:0032501)	7320	47	29.84	+	1.58	0.00018	0.0438
circulatory system development (GO:0072359)	986	13	4.02	+	3.23	0.000175	0.0438
regulation of signal transduction (GO:0009966)	3059	26	12.47	+	2.09	0.000173	0.0441
stem cell differentiation (GO:0048863)	205	6	0.84	+	7.18	0.000194	0.0442
cell junction assembly (GO:0034329)	292	7	1.19	+	5.88	0.000192	0.0446
positive regulation of nervous system development (GO:0051962)	389	8	1.59	+	5.05	0.00019	0.0447
cell surface receptor signaling pathway (GO:0007166)	1908	19	7.78	+	2.44	0.000208	0.0468
cell projection organization (GO:0030030)	1297	15	5.29	+	2.84	0.000224	0.0497
